# Supplementary material for: Behavioral Deficits in Juvenile Onset Huntington’s Disease
Source: Brain Sci. 2020 Aug 11;10(8):543. doi: 10.3390/brainsci10080543 (PMC7464355; doi:10.3390/brainsci10080543)
Supplement: Supplementary file 1 [file brainsci-10-00543-s001.zip]

Archive with 3 entries (3 files):
- supplementary table 2- PBS subscales.docx
- supplementary table 3- BRIEF-A score differences.docx
- supplementary table 1- BRIEF subscales.docx
